# Supplementary material for: milR4 and milR16 Mediated Fruiting Body Development in the Medicinal Fungus Cordyceps militaris
Source: Front Microbiol. 2019 Jan 28;10:83. doi: 10.3389/fmicb.2019.00083 (PMC6362416; doi:10.3389/fmicb.2019.00083)
Supplement: Supplementary file 2 [file Data_Sheet_2.xlsx]

## Sheet: Title
Journal: Frontiers in Microbiology
Title: milR4 and milR16 mediated fruiting body development in the medicinal fungus Cordyceps militaris
Authors: Ying Shao1†, Jin Tang2†, Shanglong Chen1, Yonghua Wu1, Kun Wang3, Bin Ma3, Qiumei Zhou4, Anhui Chen1*, Yulong Wang5,6*
Affiliation: 1 Jiangsu Key Laboratory of Food Resource Development and Quality Safe, Xuzhou University of Technology, Xuzhou, China
Affiliation: 2 Jiangsu Province Xuzhou Technician Institute, Xuzhou, China
Affiliation: 3 Jiangsu KONEN Biological Engineering Co., Ltd, Nanjing, China
Affiliation: 4 Experimental Center of Clinical Research, The First Affiliated Hospital of Anhui University of Chinese Medicine, Hefei, China
Affiliation: 5Anhui Provincial Key Laboratory of Microbial Pest Control, Anhui Agricultural University, Hefei, China
Affiliation: 6Key Laboratory of Crop Quality Improvement of Anhui Province/Crop Research Institute, Anhui Academy of Agricultural Sciences, Hefei, China
* Corresponding authors: E-mail: chenah201@163.com (AH Chen); yulongwa@mtu.edu (YL Wang)

## Sheet: Table S1
Table S1 PCR primers used in this study
Gene annotation	ID	Forward primer (5'-3')	Reverse primer (5'-3')	Expected amplicon size (bp)
Primers were designed for qRT-PCR of AGO, Dicer and RDRP genes
BAR	BAR	TCGTCAACCACTACATCGAGAC	TGTAGAGCGTGGAGCCCAGTCC	252
CMAGO-1	CCM_05050	CCATCCACGCTCCAACATTGAC	CAGGCGAACGGACTGGAAGAA	147
CMAGO-3	CCM_01301	GACAGAATTTCGCTCCGCTCAT	GGCTCACCAGTACACTTCCCTCC	108
CMDicer-1	CCM_09257	GCGACGATGTAGAAGCCGCCAAAG	AGCAGGGCAGCACGAGCAAC	135
CMDicer-2	CCM_01753	GAGACTGGGTTGTCAAGATTCATACTGT	TTGCGCTTGGGACTTGGTTT	129
CMRDRP1	CCM_03262	TCTTCCATTGGGTGCTCGTCAA	CGGTGCATCGTCATCCGTCTT	117
CMRDRP2	CCM_03239	CGTGGATCACCAAGCTCATTCG	ACCAGGCACGCCCAAGACAA	120
GAPDH	CCM_04549	CAAGTATGACTCCTCCCACG	GCAAGAGGCGTTGGAGA	102
Primers were designed for qRT-PCR of milRNAs
milR1	milR1-RT-loop	GTCGTATCCAGTGCAGGGTCCGAGGTATTCGCACTGGATACGACATGAAGCA
	milR1-F	ATGGTTCGTGGGACTGACTAACTAGACTGC	GCAGGGTCCGAGGTATTC	67
milR2	milR2-RT-loop	GTCGTATCCAGTGCAGGGTCCGAGGTATTCGCACTGGATACGACAACGAGGT
	milR2-F	ATGGTTCGTGGGGTGGTCTAGCTGGTTATG	GCAGGGTCCGAGGTATTC	72
milR3	milR3-RT-loop	GTCGTATCCAGTGCAGGGTCCGAGGTATTCGCACTGGATACGACTCTGGTAT
	milR3-F	ATGGTTCGTGGGAGAAGCTAGGTGGAATAC	GCAGGGTCCGAGGTATTC	66
milR4	milR4-RT-loop	GTCGTATCCAGTGCAGGGTCCGAGGTATTCGCACTGGATACGACGGCTCCTC
	milR4-F	ATGGTTCGTGGGAGTCCGACGACGAGGAGC	GCAGGGTCCGAGGTATTC	63
milR5	milR5-RT-loop	GTCGTATCCAGTGCAGGGTCCGAGGTATTCGCACTGGATACGACTTACTTAC
	milR5-F	ATGGTTCGTGGGCTAGCCAGCCAGCGAGTA	GCAGGGTCCGAGGTATTC	67
milR6	milR6-RT-loop	GTCGTATCCAGTGCAGGGTCCGAGGTATTCGCACTGGATACGACCAGACAGC
	milR6-F	ATGGTTCGTGGGAATTGTTCCCTGAGCCAG	GCAGGGTCCGAGGTATTC	69
milR7	milR7-RT-loop	GTCGTATCCAGTGCAGGGTCCGAGGTATTCGCACTGGATACGACACAACGCT
	milR7-F	ATGGTTCGTGGGTAACACAGGCTGACAGCG	GCAGGGTCCGAGGTATTC	66
milR8	milR8-RT-loop	GTCGTATCCAGTGCAGGGTCCGAGGTATTCGCACTGGATACGACGCTCCCCG
	milR8-F	ATGGTTCGTGGGAGTTTGACGATCGGGGAG	GCAGGGTCCGAGGTATTC	63
milR9	milR9-RT-loop	GTCGTATCCAGTGCAGGGTCCGAGGTATTCGCACTGGATACGACCCATGCTA
	milR9-F	ATGGTTCGTGGGGGCCAAACCGCTGTTAGC	GCAGGGTCCGAGGTATTC	66
milR10	milR10-RT-loop	GTCGTATCCAGTGCAGGGTCCGAGGTATTCGCACTGGATACGACTTTTGTCT
	milR10-F	ATGGTTCGTGGGGTGCTTGAGTTACCTGCC	GCAGGGTCCGAGGTATTC	70
milR11	milR11-RT-loop	GTCGTATCCAGTGCAGGGTCCGAGGTATTCGCACTGGATACGACCGCGCCAG
	milR11-F	ATGGTTCGTGGGTGCGGCTCAGTACTGGCT	GCAGGGTCCGAGGTATTC	68
milR12	milR12-RT-loop	GTCGTATCCAGTGCAGGGTCCGAGGTATTCGCACTGGATACGACAGCTGCGG
	milR12-F	ATGGTTCGTGGGGCAAACCGCCACATCCCG	GCAGGGTCCGAGGTATTC	67
milR13	milR13-RT-loop	GTCGTATCCAGTGCAGGGTCCGAGGTATTCGCACTGGATACGACGCCGTCCA
	milR13-F	ATGGTTCGTGGGATCGCATGAGCGCTTGTG	GCAGGGTCCGAGGTATTC	68
milR14	milR14-RT-loop	GTCGTATCCAGTGCAGGGTCCGAGGTATTCGCACTGGATACGACCACGATGG
	milR14-F	ATGGTTCGTGGGTTCGGCGTCCGCCTCCAT	GCAGGGTCCGAGGTATTC	66
milR15	milR15-RT-loop	GTCGTATCCAGTGCAGGGTCCGAGGTATTCGCACTGGATACGACGGAGGTCA
	milR15-F	ATGGTTCGTGGGACAGGGATACCGATGACC	GCAGGGTCCGAGGTATTC	65
milR16	milR16-RT-loop	GTCGTATCCAGTGCAGGGTCCGAGGTATTCGCACTGGATACGACGTCGTCAC
	milR16-F	ATGGTTCGTGGGAGTAGTTGGGTCGGTGAC	GCAGGGTCCGAGGTATTC	65
milR17	milR17-RT-loop	GTCGTATCCAGTGCAGGGTCCGAGGTATTCGCACTGGATACGACCCCACATC
	milR17-F	ATGGTTCGTGGGTCAAAGGGATCCGGTGAT	GCAGGGTCCGAGGTATTC	67
milR18	milR18-RT-loop	GTCGTATCCAGTGCAGGGTCCGAGGTATTCGCACTGGATACGACAAATGTGG
	milR18-F	ATGGTTCGTGGGTCGTAATTTATCAGTTGC	GCAGGGTCCGAGGTATTC	69
milR19	milR19-RT-loop	GTCGTATCCAGTGCAGGGTCCGAGGTATTCGCACTGGATACGACATTTCCCG
	milR19-F	ATGGTTCGTGGGTTACTATTTAACGCCGGG	GCAGGGTCCGAGGTATTC	66
milR20	milR20-RT-loop	GTCGTATCCAGTGCAGGGTCCGAGGTATTCGCACTGGATACGACGCTCGGCA
	milR20-F	ATGGTTCGTGGGACCCCACTGTCGCTGCCG	GCAGGGTCCGAGGTATTC	65
milR21	milR21-RT-loop	GTCGTATCCAGTGCAGGGTCCGAGGTATTCGCACTGGATACGACCAACACCA
	milR21-F	ATGGTTCGTGGGTTGCTGTGCCGTTGGTGT	GCAGGGTCCGAGGTATTC	64
milR22	milR22-RT-loop	GTCGTATCCAGTGCAGGGTCCGAGGTATTCGCACTGGATACGACAGCACCGC
	milR22-F	ATGGTTCGTGGGAGCAATCTTGGGTGCGGT	GCAGGGTCCGAGGTATTC	65
milR23	milR23-RT-loop	GTCGTATCCAGTGCAGGGTCCGAGGTATTCGCACTGGATACGACTCAAACAT
	milR23-F	ATGGTTCGTGGGCCTGGGCGAGCCCATGTT	GCAGGGTCCGAGGTATTC	65
milR24	milR24-RT-loop	GTCGTATCCAGTGCAGGGTCCGAGGTATTCGCACTGGATACGACCCCACGGT
	milR24-F	ATGGTTCGTGGGGAACTGGCAACGCGACAC	GCAGGGTCCGAGGTATTC	68
milR25	milR25-RT-loop	GTCGTATCCAGTGCAGGGTCCGAGGTATTCGCACTGGATACGACTATACCGC
	milR25-F	ATGGTTCGTGGGACAGGACTGGTGGGCGGT	GCAGGGTCCGAGGTATTC	65
milR26	milR26-RT-loop	GTCGTATCCAGTGCAGGGTCCGAGGTATTCGCACTGGATACGACTGGAAAAC
	milR26-F	ATGGTTCGTGGGTTTTCTCTTGCGTGAGTT	GCAGGGTCCGAGGTATTC	67
milR27	milR27-RT-loop	GTCGTATCCAGTGCAGGGTCCGAGGTATTCGCACTGGATACGACTCCTGGGC
	milR27-F	ATGGTTCGTGGGTCCTGGGCAAGACCGAGC	GCAGGGTCCGAGGTATTC	64
milR28	milR28-RT-loop	GTCGTATCCAGTGCAGGGTCCGAGGTATTCGCACTGGATACGACGGGTTGCT
	milR28-F	ATGGTTCGTGGGTGTTCAACGGTTATCAGC	GCAGGGTCCGAGGTATTC	67
milR29	milR29-RT-loop	GTCGTATCCAGTGCAGGGTCCGAGGTATTCGCACTGGATACGACCGAACAGC
	milR29-F	ATGGTTCGTGGGAGGACGTTGGCGTGCTGT	GCAGGGTCCGAGGTATTC	65
milR30	milR30-RT-loop	GTCGTATCCAGTGCAGGGTCCGAGGTATTCGCACTGGATACGACCACCGAGG
	milR30-F	ATGGTTCGTGGGCAGTGACAAGGATGTCCT	GCAGGGTCCGAGGTATTC	67
milR31	milR31-RT-loop	GTCGTATCCAGTGCAGGGTCCGAGGTATTCGCACTGGATACGACGCCACAGA
	milR31-F	ATGGTTCGTGGGACTCGTTTCTCCGATTCT	GCAGGGTCCGAGGTATTC	67
milR32	milR32-RT-loop	GTCGTATCCAGTGCAGGGTCCGAGGTATTCGCACTGGATACGACTCTCAATC
	milR32-F	ATGGTTCGTGGGCGGTCGAATACGTGCGGA	GCAGGGTCCGAGGTATTC	68
milR33	milR33-RT-loop	GTCGTATCCAGTGCAGGGTCCGAGGTATTCGCACTGGATACGACAACTTACA
	milR33-F	ATGGTTCGTGGGTGTAGTTGTATTGTGTAA	GCAGGGTCCGAGGTATTC	65
milR34	milR34-RT-loop	GTCGTATCCAGTGCAGGGTCCGAGGTATTCGCACTGGATACGACTTCAATCG
	milR34-F	ATGGTTCGTGGGCCGCCCGATCTCCGATTG	GCAGGGTCCGAGGTATTC	64
milR35	milR35-RT-loop	GTCGTATCCAGTGCAGGGTCCGAGGTATTCGCACTGGATACGACTCGGCCAT
	milR35-F	ATGGTTCGTGGGGACTACACGACCAGCATG	GCAGGGTCCGAGGTATTC	67
milR36	milR36-RT-loop	GTCGTATCCAGTGCAGGGTCCGAGGTATTCGCACTGGATACGACCTCGTCTA
	milR36-F	ATGGTTCGTGGGAGATGTATTCTGCATAGA	GCAGGGTCCGAGGTATTC	66
milR37	milR37-RT-loop	GTCGTATCCAGTGCAGGGTCCGAGGTATTCGCACTGGATACGACTGCCGAGT
	milR37-F	ATGGTTCGTGGGGTGAGAGGGAAGGACTCG	GCAGGGTCCGAGGTATTC	65
milR38	milR38-RT-loop	GTCGTATCCAGTGCAGGGTCCGAGGTATTCGCACTGGATACGACACGTACAG
	milR38-F	ATGGTTCGTGGGCCTATTCTTGTCCATCTG	GCAGGGTCCGAGGTATTC	67
Primers were designed for qRT-PCR of milR4 and milR16 target genes
membrane transporte	CCM_00648	TCCACGTCCAAGCTCTACTGGGCGTAC	CGGCGTTTTGGTGGCGGTGC	185
hypothetical protein	CCM_00776	CAATGCCGACCCACGCTCCA	GCGCCATCTGTTCCTGTCTATGC	187
heavy metal tolerance protein precursor	CCM_00968	CGTTTCCTCCGCAAGGCTAA	CTCTTCCGTCGTGTCGTCACTC	196
hypothetical protein	CCM_00990	GGCCCGTCTTCCTCACCCTCCT	CCCGCCCAGTTGTTGTCCTTTTC	103
frequency clock protein	CCM_01014	CAAGCACGGTGAGGGAGGCT	CTGCATTGCGATGGCGGTAA	142
Acyl-CoA N-acyltransferase	CCM_01333	GGAGGAACTGAAGCAGGAAGAGGTAGC	GCATGTCTGCGTCGGTGAGGG	125
Cyclin-like F-box	CCM_02128	CAGGAGCTGCCGCAAATGGTG	CGAGAAAGGCGGGCATGAAGAA	165
hydrolase, carbon-nitrogen family protein	CCM_02131	CGACACGCCGTCGCAACTCC	AGCACAATCTCATTCCCATCGCTATCA	112
endoplasmic reticulum-Golgi intermediate compartment protein 3	CCM_02255	GCAGGTGAACAAGGTGGTGGG	GGTGAATGTGGTGCGTAAAGTCG	154
WD repeat-containing protein	CCM_02300	TGGGACACTGGTGGCGAGTTGTT	CCACTGCCGGGTTGTCTTCGTG	152
cell wall anchor protein	CCM_02419	CGACAGGCACGACACGTCATCG	GTCGAGACGGCTCGTTCGAGATACTT	185
HET domain-containing protein	CCM_02521	ATGACGGAGAAGAGTGACGACGATG	TGGCGACAGCAAGCGGACAG	162
hypothetical protein	CCM_03329	AGTCTCGCCGATTCGCCACG	TTCTGCTGCTGCCGCCACCT	138
MFS multidrug transporter	CCM_03444	GCCGACACGTATGGGCGCTACT	GCATAATGTGCGTAAACAACGGAAAGAT	193
RNA polymerase II mediator complex component Srb8	CCM_03604	CCACGAGCAACAACCACGAAGCC	ACGAGGAGCAGCGAAATGTCAAAGAC	177
hypothetical protein	CCM_03841	CGCTCAGCAAAGTCATCAGCAACG	GGAAAAGAGCTTGACAATGACGGGAC	163
hypothetical protein	CCM_04660	GCACAAGTACATGACGGGCTCCCT	GTGGGCTCCTGCGTCGAGATGA	125
monocarboxylate permease, putative	CCM_05663	AAGGCATTGCGAAAGGCGAGGTG	GGGCCGACCCGGTTGGAAAA	182
amino acid transporter, putative	CCM_05727	CGCAAGAATATCCTGATTAGTCTCGGAAGC	GCAAGCAAACGGACGATGGGT	166
hypothetical protein	CCM_07036	GGCTGGGCGCACGTCGTCAAGCATA	TGCCACCAGACCCTCGGCGTCAAAC	105
arsenical-resistance protein	CCM_07970	GGCTGCACGCAGAGCTTCACC	CAATTAGGACGGGCACCTCAATCA	126
hypothetical protein	CCM_08154	CAGCTCGGCAACGGCTTTCCC	GCGTCCAGGCTGTCGAGGCTATCTC	142
Fungal transcriptional regulatory protein	CCM_08428	CGCCACCGTGGAGCACTTTGTG	CGTACCACGTCTTGATGTAGGCGGTCT	132
exosome component 2	CCM_09161	CGCACAAGATGGACGTGCTGCTC	CGTTTTGGCTGGCGTACACCCTG	110
putative glycosyltransferase	CCM_09558	CCCGAAATCACGATACCGTCAAA	CCGCCATACCCAGCGTTCATC	171
Primers were designed for disruption and over-expression plasmid structure construction
milR4	CCM_00776-Up	GTATCGATAAGCTTGATATCGAGGGAGGTACAGGAGTTGGC	AATCACTACTACTACTTCCCGGGGAACTGCCGTCTTCGGACTGC	2386
	CCM_00776-DOWN	GGAAGTAGTAGTAGTGATTCATTGCCCCCGCTATCTGCAC	CGATCCGGTCGGCATCTACTTACATTACCTTGTTCGGATGTTCC	789
	Ttrpc	AGTAGATGCCGACCGGATCGATC	CAGGGCTGGTGACGGAATTTTCAT	499
	CCM_00776-3’	AAATTCCGTCACCAGCCCTGACTGAAGAGAATATATATCTATACA	GGCCGCTCTAGATTAATTAACGATCCGACAGGGCCTGCCTCG	1023
	Over-milR4	CCATCCAAGAACCTTTAATCTGCGCTGGCGTCGGCTATACGA	CGATCCGGTCGGCATCTACTGGCCGAGTTCAACTCTGTGGAT	397
milR16	milR16-Up	GACGGTATCGATAAGCTTGATATCGCCGCGAACTTTTATCACATG	ACGGATCCCCCGGGCTGCAGGTATACTAGACTCCTAGTAGAG	943
	milR16-DOWN	CCCGTCACCGAGATCTGATGACGCAGGAATGGTGAAGATGGTGA	TCTAGATTAATTAACCATGGCCACATCGTCTCTGCGTTCTCG	1073
	Over-milR16	CCATCCAAGAACCTTTAATCGGCGGGTAGGTAAACTTCGGGTTC	CGATCCGGTCGGCATCTACTGTGTTGTGTGTGGAAGCGCCCC	349
Primers were designed for qRT-PCR of asexual development-related genes
Frequency clock protein	CCM_01014	CAAGCACGGTGAGGGAGGCT	CTGCATTGCGATGGCGGTAA	131
Intermediate filament protein	CCM_00344	TGATGCTGGCAACGCTGGTG	GCTTGAGTCTCGGGTTGTTAAAGGT	183
Cell division control protein 42	CCM_00979	GCGTCCCGTGCCTCATTGTT	CATGCGCTCGCCATCCTCTT	109
Tuberin	CCM_01391	CGGCGTCAGAAACCAAGATG	AAGACGACTGGTCCAAGAAGAAATA	111
Flocculation suppression protein	CCM_02465	TGGCACCTCTAATGGACACGATACA	GGCATTGCTCGGGTTGAGGATA	137
Actin-like protein 3	CCM_02483	TCTGGTGGTAGCACATTGTATAAGGA	GAGCGGAACTCTGGCGTTTG	132
Transcription factor 1 alpha	CCM_08778	GGCCAAGCACCTCGCCTACAAGA	AACGTGAAGCCCTCAAACTCAGCAA	97
Primers were designed for qRT-PCR of mating process-related genes
MAT 1-2-1	AB084257	AGAGGTGCGACAACGCTACAA	TTGAGATTCGGTATCCTGAGTGC	99
MAT1-1-2	CCM_09679	TGAGAAACACGAAATAGCGAACC	ACTAAAGTCCCTAACCGCAAAG	91
Multidrug resistance protein	CCM_00623	CGAAGCCAGTCACCTCACTCCA	CATCGTCTATGCCGAGAACCAAA	114
Protein-S-isoprenylcysteine O-methyltransferase	CCM_05030	ACTGGTGCTGGTCGCGTTGG	GGTGTCGCAGCCAGGCGTAAA	109
Mating process MAT1-1-1	CCM_06523	AACTCAGAAGACACGGCAACGC	GCTGAAGCAGGTACAGTAGGTAGCAT	154
Primers were designed for qRT-PCR of mating signaling-related genes
Mitogen-activated protein kinase	CCM_01235	CGCTACTCGCTGGTATCGTGC	GAAACAGAGGCTTTCCGCTCA	125
Sexual development serine/threonine kinase PakA	CCM_05107	TGATCGCAACCAATGGTACTCCG	GTGCTGCAATGCTCTAAGCAAGTCAT	110
MAP kinase Ste7	CCM_05558	CAAACAACCTGAGCGACGCCCTAC	CCATCATGCCCACAGCCCATT	186
Alpha-subunit G protein	CCM_07236	GGATTACGAGGGAGGTGACGA	ACGAAACGGATTTGGGTAGTGT	185
MAPKK kinase	CCM_07511	CGCTGGTACGCAGCTTTGTGC	GGAAATCTTAATGGTGCCCTTGTTG	185
Primers were designed for qRT-PCR of fruiting body development-related genes
GATA-transcription factor	CCM_00560	ACGGCGAGCCTGCTCCCTAT	CGTATGCCTCAGCAAAGTTGAAGAGT	152
Binuclear zinc transcription factor	CCM_00123	CGCGGCTCAACCACATCATCCA	CGCCAGCAGCTCCGTCACCTTGT	110
Modulator of pheromone-inducible gene expression	CCM_03292	GACGGGCACTCAAGTTCTTCTCC	TTTGCCTTCGGCCTTGGTGA	125
Cys6-Zn2 transcriptional activator	CCM_02196	CTCATCTCGGAGATTGCCTGTCTCG	GCATCGCCGTCGCTATCACCC	177

## Sheet: Table S2
Table S2 General features of sRNA sequencing of C. militaris
miRNA id	AS-1	AS-2	AS-3	S-1	S-2	S-3
Total reads	18704280	19315116	22892539	20996656	19765680	22571251
Clean reads	18085108	18673410	22191742	20308018	19275525	21903570

## Sheet: Table S3
Table S3 The prediction of microRNA-like RNAs in different fungi
Aspergillus flavus (5'-3')		Fusarium graminearum (5'-3')		Ophiocordyceps sinensis (5'-3')		Cordyceps militaris (5'-3')
milR1	GCUGGUAUCUGCGAACGACUUGC	milR1	AAGAGUGUAGUUUAAUUGGC	milR1	AAUCACAGGAUAAUACUGCGAG	milR1	ACUGACUAACUAGACUGCUUCAU
milR2	GGCAAGAUGACCGAGUGGUUA	milR2	AAGGACGAGAAGAACACUGCCAA	milR2	UCAGUCUUUUUCUCUCUCCUA	milR2	GUGGUCUAGCUGGUUAUGGCACCUCGUU
milR3	GGCGAGAUGGCCGAGCGGUCU	milR3	AAGGAUUUCAGCUCUGACCAGUG	milR3	UAUUGCACUUGUCCCGGCCUG	milR3	AGAAGCUAGGUGGAAUACCAGA
milR4	GUGGAGGAUUGGGACGGGGU	milR4	AAGGGCUAGACGAGGCACACAUC	milR4	GUAUCCCACUUCUGACACCA	milR4	AGUCCGACGACGAGGAGCC
milR5	CUUUGGAGGGAUUGGUGGGA	milR5	AAUUCCUGUUGUUCGUCGUUGCC	milR5	UAGGAACUUCAUACCGUGCUC	milR5	CUAGCCAGCCAGCGAGUAAGUAA
milR6	GAGGGCGGAGAGGGGUGGAA	milR6	ACCCAGAUAGAUCUUCGGCGAA	milR6	GUACAGUACUGUGAUAGCU	milR6	AAUUGUUCCCUGAGCCAGCUGUCUG
milR7	GUGGGAGGUUGAGUGGGUGGUA	milR7	ACCCGGAUGACGACUCGCAUUAGA	milR7	UGAGGUAGUAGUUUGUGCUGUU	milR7	UAACACAGGCUGACAGCGUUGU
milR8	UUUUGUGGAAUCUGCCUCGCGCU	milR8	ACCGGACAAGGAGCCAGAGCCA	milR8	CGGUGAGCGCUCGCUGGC	milR8	AGUUUGACGAUCGGGGAGC
milR9	GGCGAGAUGGCCGAGCGGUCC	milR9	ACCGGGACAUGUAGUACGCAA	milR9	CAUUGCACUUGUCUCGGUCUGACA	milR9	GGCCAAACCGCUGUUAGCAUGG
milR10	AGCGGUCUAAGGCGCACGGUUCA	milR10	ACCUGAGCUCUGCACUUUCGAA	milR10	AUAUCCGGCUCGAAGGACCA	milR10	GUGCUUGAGUUACCUGCCAGACAAAA
milR11	AAAGGGGCAUGGGUAGUAUGA	milR11	AGACUCGUCGUACAUUGCACCCU	milR11	UAUUGCACUCGUCCCGGCCUGA	milR11	UGCGGCUCAGUACUGGCUGGCGCG
milR12	CUGGUCGGGUUUGAUGAUGGA	milR12	AGAGAAGUUGGACCAAGGUUAAA	milR12	UCUUUGGUUAUCUAGCUGUAUGA	milR12	GCAAACCGCCACAUCCCGCAGCU
milR13	AGCGAGACGACCUGCCUGGCA	milR13	AGAGAAUGCUCUCAAGGAGGAC	milR13	UAUUGCACUCGUCCCGGCCUCC	milR13	AUCGCAUGAGCGCUUGUGGACGGC
milR14	CAUCUCUCUUGUCGGUUCGAGA	milR14	AGAGCUGUAGGUCACCCUGUA	milR14	UGGAAUGUAAAGAAGUAUGGAG	milR14	UUCGGCGUCCGCCUCCAUCGUG
milR15	GGAAGUUGAUCUUGAUUGUUGGA	milR15	AGCGAAGUAGCUACCUGAUACA	milR15	AAACCCGUAGAUCCGAUCUUGUGGU	milR15	ACAGGGAUACCGAUGACCUCC
milR16	ACUCCUUGGGCGCAUCGUUGGA	milR16	AGGCGUUUGUCGGUAUGGGCC	milR16	AACCCGUAGAUCCGAUCUUGU	milR16	AGUAGUUGGGUCGGUGACGAC
milR17	UUACUGUACAUAAGCUAGACA	milR17	AGGGCGAGUGAGAUGGUGAAGGA	milR17	AGCUGGUGUUGUGAAUCAGGCCGAC	milR17	UCAAAGGGAUCCGGUGAUGUGGG
milR18	GGCGAGAUGGCCGAGCGGUC	milR18	AGUACGAGGAGAGGCGCAGGGC	milR18	UGUGUGUUCUGUCGGAUGAGC	milR18	UCGUAAUUUAUCAGUUGCCACAUUU
milR19	AAGGCGGACGUUGGCGGCUGAUA	milR19	AUCCAUUGCAGUCAAGACUGGGC	milR19	UACGAAAUAUCCGUCUACGGC	milR19	UUACUAUUUAACGCCGGGAAAU
milR20	CCUAGGACAAGGGCGCACAGAGU	milR20	AUUCUAGACUUGUAGUGCGAGCC	milR20	UGCUUGUCGUACGUUUUGUUUGCC	milR20	ACCCCACUGUCGCUGCCGAGC
milR21	UGGGUGGUGGGGUGGCGAUGGCU	milR21	AUUUACAUCAUUGUUCGGACU	milR21	UGCUUAUUGUCGAUCUCUUGGC	milR21	UUGCUGUGCCGUUGGUGUUG
milR22	GGCGUAUAAAGGAAUGUGCUCUU	milR22	CAACUUGCUGUUCGGGCCCUGCAG	milR22	UGCUCGCAUUUGGUCACCUG	milR22	AGCAAUCUUGGGUGCGGUGCU
milR23	AGAUGUUGACGAGAGUGGGAU	milR23	CACUCACUCUGUUCAAAGCCU	milR23	UAAUGUCGUAGCUUUGCGCC	milR23	CCUGGGCGAGCCCAUGUUUGA
milR24	UGGGAACUCUUCAAUCAGAAUGA	milR24	CAUCAUGAAGAGAGCUGGACCC	milR24	CAGGACUCCUUCGGCAUU	milR24	GAACUGGCAACGCGACACCGUGGG
milR25	GGCCGAGGCUGAUACAUGCGU	milR25	CAUCCUCCAGCUGAUCUCGGCC	milR25	UGACCCGAUCGCUCAGCAUAGACC	milR25	ACAGGACUGGUGGGCGGUAUA
milR26	CGGCACGGAGAUUGGGGGUCA	milR26	CCCGGGUAGGACCUCUCUUUUU	milR26	GUGUUCCUCUCGUCUGUGAUA	milR26	UUUUCUCUUGCGUGAGUUUUCCA
milR27	AGCGGUCUAAGGCGCACGGUUC	milR27	CCCUGAGGAGCACUUUGACACCU	milR27	UACCCGUUGGCUCUCUUUAUG	milR27	UCCUGGGCAAGACCGAGCAG
milR28	AGCAUGUUAAUUCAGGGGAA	milR28	CCCUGGAAAACUGUUGAACGCC	milR28	UACCACCUUGUCGUCGUGCC	milR28	UGUUCAACGGUUAUCAGCAACCC
milR29	UAACUCGGUGGAUUAUGGCAG	milR29	CCUUGUUCCUCUGUUUCUCUC	milR29	UACUAGUACCCGUUGGGAAC	milR29	AGGACGUUGGCGUGCUGUUCG
milR30	ACUGGGGGUAGAGUUCACGGUA	milR30	CGACCUUGGAUCUCGCCUGCGCC	milR30	UACCCGUUGGGACCUAAGG	milR30	CAGUGACAAGGAUGUCCUCGGUG
milR31	AACCUAGGACAAGGGCGCAC	milR31	CGAUUGAUCGGCUCUGGCACU	milR31	UAAAAUUCGUCCCUCAACUGGA	milR31	ACUCGUUUCUCCGAUUCUGUGGC
milR32	GUGGGUUGGUUGUGGGUGGUU	milR32	CGGCGUAUGAUGAUUUCUCUGAC	milR32	UAUUGCCGACCUUGUCGACG	milR32	CGGUCGAAUACGUGCGGAUUGAGA
milR33	UAGGUCUGGUCCUUGUGCGGUUU	milR33	CGUUUGCGCAGAACUGGACGAAG	milR33	UAUGGUAUUUGUUUUCGGCC	milR33	UGUAGUUGUAUUGUGUAAGUU
milR34	UGAAGAAGUAGACACCAGGCGUU	milR34	CUCCCGCGUUGCUGUUCUCCUG	milR34	UGUCGUGGGAUUGAACCCAUG	milR34	CCGCCCGAUCUCCGAUUGAA
milR35	UCAAUUGCCCGGAUGGUCUAGU	milR35	CUCUGGACAAGUUGCGCACCCA	milR35	UACCCGUUGGGAACUAAGUGUC	milR35	GACUACACGACCAGCAUGGCCGA
milR36	GGAUGGGCGUAAGAUCUACU	milR36	CUGUCGAUAGCUUGGCCUGGCA	milR36	UGCUGCGUGCCCUACUGC	milR36	AGAUGUAUUCUGCAUAGACGAG
milR37	UGAUGGAAGGAUGGUGUUGA	milR37	CUUCCAGAGGACGAUUCGUAA	milR37	UAAGUAUAAAUCUCUGUUUGCC	milR37	GUGAGAGGGAAGGACUCGGCA
milR38	UGGGGAGGGUUUCAGGGAGUGGA	milR38	CUUGGACAGGUCAGCACUCA	milR38	UUUGAAGCGUCUGUUGGG	milR38	CCUAUUCUUGUCCAUCUGUACGU
milR39	CGGGUAGCGGGUCGGGCGGGC	milR39	GAAUCGGAUGGAUAGGCGGAGCC
milR40	UUGGCUGUAUGAUGGAGGUUU	milR40	GACGAGAUGAUGGACUUUGGC
milR41	CUGGGGAGGAGAGGGUGAUGUUA	milR41	GAUUUUGCUCGAUACUGUCCU
milR42	GAGGAGAGGGGGGGACGGAC	milR42	GCGAGGUUGUCGAGAAGGGC
milR43	CGGGUCAGGGUGGAGUGCGGGU	milR43	GCGGAGAGGGACCUGGAUCCA
milR44	UUGGGUGUGGUGGGCGGUUUA	milR44	GGACCCGAAGAUCGCUGGCACACC
milR45	GAGGCUGGGGAAGGGAGGGA	milR45	GGCAGCAUUGUUGACAGGGC
milR46	CGAUGGUAGCUGAAGGGUGUC	milR46	GGUUUCGAGGCGAGGAGAGGUU
milR47	CGGGGUGGAAUAGGGGGAGGAG	milR47	GUACUCAAACUCUGUGUCUUGGU
milR48	ACGGGAGUGGACAGGAGUGGGU	milR48	GUUGCUGGACUUAAUGUAUUC
milR49	GUGGGAUGGGGCUGGGAUGGUA	milR49	UAAACUGAGAAGAUUAGGGCU
milR50	GAGGGUUGGGCUGGACGGGA	milR50	UAACCUGUGGUCGCGUCUGAAA
milR51	GUGGCGGGCAUAGUGGAGGGC	milR51	UAAGAUUGAGAGCCUGGCUAC
milR52	UGGGGUGGGAUGGGUUGGCU	milR52	UACAAGGAAAUGAUCGAUAAGCA
milR53	UCCGGCUGUACUAUAAAUCGG	milR53	UACCCAUGUAGUUUCGAUUGU
milR54	UUGGGAGGGGGUGGAAGGAA	milR54	UACCGCUGUCGACAUGAUUUACU
milR55	GGGGGGGGGAAGGACGGGUU	milR55	UACCGUGACUCGCUCUUUUGUGA
milR56	UUCUGACAUGAAUGGCAACUCA	milR56	UACGUUGGUCUUGCAGAGAACAA
milR57	AAGUAGUAGAAUGUGGAUAAAGA	milR57	UACUUGAGAUCCUGACAAGAGG
milR58	AGAAGUGGGUGUUGAGAGGACUC	milR58	UACUUGGCUUGGAUCGAUGACGU
milR59	GGUUUUGGAAUGUAUCGGUGU	milR59	UAGACAUAUCUCUUUCGCGGCC
milR60	UCGGGUGGAGAGUGUGGCGGAUG	milR60	UAGAGCGACUGGCUUUGCUGGCC
milR61	UGGGGAAGAGCUGAGGGAGGGGA	milR61	UAGAGGAGCUUCUGACAAAGA
milR62	AGGGUAGGGUAGGUAGAGGGC	milR62	UAGAUCGAGCCGUCGAUGUGC
milR63	UGGGGUUGUGUGGAUGGGGGC	milR63	UAGCCAUUGUAGACGCCGCAAG
milR64	CAGGAUGUGGGGGGGCGGCUCG	milR64	UAGCUUGGAAUCACGGAUAGAAC
milR65	GGGGGGGUGGGGGCGGAGUAGA	milR65	UAGGAAAGGCAGUUAACUAGGA
milR66	UUGAACACUGACCAAGCUUUA	milR66	UAGGAACAGAGAUCAUUUGAAC
milR67	GAGGGAGGAUGAUGUGGAGGUC	milR67	UAGGACGACUCAAACUGGCACU
milR68	GUGGGCUAACGAGGAGGGUUG	milR68	UAGGCAGCGUAGAACAAUAGAA
milR69	UGGGUUUGUGGUUGUGGAGGUUG	milR69	UAGGCAGGAAGGCAUGUAGAGC
milR70	GUGGGAGGGAGGAGGAGGAU	milR70	UAGGCAGUGUUGUUGCAGCUG
milR71	AGGGUGUGGUAGGGAAGGGG	milR71	UAGGUAGUUAUCUGUUCAAUAUC
milR72	AGGGUUUCUGGAGUGGCGAUG	milR72	UAGGUCUUGCCAUCAUCGUCGA
milR73	UGCAGUUCGUUGGCGGCAGU	milR73	UAGUAGAAUUCCGGCUUGGCCCU
		milR74	UAGUGGAUUAGAUCUUAGAUGAU
		milR75	UAUCCAGUUCGUUCGUAGGCU
		milR76	UAUCGUAGAGCAUGCCCGGAGA
		milR77	UAUGCUACUGCUGAGCCUGACCU
		milR78	UAUUGUCUGGACGAGCAGGUGCU
		milR79	UCAACUCGAGGGACUCUACAAAC
		milR80	UCACGACAGAUCGCUCCUGCUUG
		milR81	UCAGAGCGGUGAUUGAUCAAGAUU
		milR82	UCAGCGAAGGUGUAGCAGGCAUG
		milR83	UCAUACUCUGACUGCACCCGAA
		milR84	UCAUGUAGAACGAGUAUUAACC
		milR85	UCAUGUGAUGUCUGUCUGGC
		milR86	UCCUCUCCGGACCUCGAAACCC
		milR87	UCCUGUAGACUUAAUUCAGCCU
		milR88	UCCUUGGACUUCUUGAUCUC
		milR89	UCGAGAACGGCGGACUGGCACUC
		milR90	UCGAGAAGGGCUUCGUCGGUC
		milR91	UCGAGACGUAGUAGCAUAGUUUA
		milR92	UCGCCCUUUGUAGACCAGACCC
		milR93	UCGGACAAUCGGAAGUCUUGGC
		milR94	UCGUAUCGAGGCUUUGCUUGUU
		milR95	UCUCGGAUUACCCUGCAGCCU
		milR96	UCUGCGGAUGCUAACUCGGCGUC
		milR97	UCUGGCAUUGUUGUGAUGAAG
		milR98	UCUGGGACUCGCUACCACCGGGC
		milR99	UCUUGUCAAUUAUCGGUCUGAUC
		milR100	UGACCGAGGACGUAGUCUACCAA
		milR101	UGACCGCCGUUGUGAUCUCAGC
		milR102	UGAGAAGACAUACUGUAGACU
		milR103	UGAGAAGGUCGAAGACAUGUCGC
		milR104	UGAGAGCUCUCGUGAUUCGACCG
		milR105	UGAGAGGUCGAUCGAAUGGAAGU
		milR106	UGAGAUACUCUUGAAGCUGUGCU
		milR107	UGAGGACAGUGACCAAGAAUGGC
		milR108	UGAGGACAUUCUGCGCAUAUGCC
		milR109	UGAGGAUACUAUGAUUCUGGGCA
		milR110	UGAGGGGAUAGUCGGUAGUCGA
		milR111	UGAGGUCCGGUCCUGUAGAUGGU
		milR112	UGAUAAAUUGGUGUUGGUUG
		milR113	UGAUAUGUCUGUACUUGGGUC
		milR114	UGAUCAGACUGACCAUGACGCCU
		milR115	UGAUGAGACUGGGACUCGAACCC
		milR116	UGAUGUGAGGUCUCUGUCUGCCU
		milR117	UGCAAGUGAUGAUCUCUGGGGGC
		milR118	UGCACUCGUGCCUGUAGGAACU
		milR119	UGCCACGGAGUCUGAAGAGU
		milR120	UGCCAUUGUUGGUUGUGGGGCC
		milR121	UGCCCGGUCGCAACAGUCGCUG
		milR122	UGCCGGUCGAAGUUCUUUGAGA
		milR123	UGCGAUGUGGGAAUGAAGACAA
		milR124	UGCGCGACACGAGACUGGCUCU
		milR125	UGCGGCGAAUAGAAUAUUGAC
		milR126	UGCGGCUGGAUACGACAUACUGC
		milR127	UGCGGGCGAGAGAAGAGAGAA
		milR128	UGCGUACUCUGGGACUUGGCCU
		milR129	UGCGUCGGCCGAAGGAAGAGAA
		milR130	UGCUCGCGAUCGCAAAAAGGC
		milR131	UGCUGUGUGAUCUGAUGUUCCU
		milR132	UGCUUGAUAAUGGCUGAACGCCU
		milR133	UGGACGGAACUCAGUACAAUAC
		milR134	UGGCACUGUAGAAGAAUUCGACA
		milR135	UGGCGCGCCCAGAAAGAGGAC
		milR136	UGGCGGAUGAGUGUUCUGGAGG
		milR137	UGGCUCGACGAUCGUUACUGC
		milR138	UGGGAAUAGAGCUUGCUAGU
		milR139	UGUACUACUUGCACUCAUGCCU
		milR140	UGUAGACAGUGAUUCUCUGGCCU
		milR141	UGUAGAGCGCUGGAUGGAGAA
		milR142	UGUAGCUCGUGUUCUUAUAUCCU
		milR143	UGUCCAUGGUAUUGUAGAGCUCA
		milR144	UGUCGAAGAAACUGUAAAGACC
		milR145	UGUUGGAUGAGGUCGGUUUCGGA
		milR146	UGUUGUUGGGCCGUAGUAGAA
		milR147	UUACACGGAGAUCACAUAACUC
		milR148	UUAUAUAUUUUUUGACUGUCA
		milR149	UUGGCAGCUGAGAAAAAGAAUAG
		milR150	UUGUAAUCGCGGAGUUCUUUGC
		milR151	UUGUGUCGUCACUGUCGCCAGCC
		milR152	UUUCCGAGCUGUUCAACAUCACU
		milR153	UUUCGUCAGGGCCCCGUGGAACA
		milR154	UUUGAACAAGACGGCUCCUAGGA
		milR155	UUUGGCUGAUCGACUCUGUUGGA
		milR156	UUUUGGUUCAGUUUGGCUCGCGG
		milR157	UUUUUAAGCUGUCGUUAUGAUA

## Sheet: Table S4
Table S4 Predicted milRNA targets in C. militaris
miRNA id	Predicted target
milR4	CCM_00648;CCM_00776;CCM_00968;CCM_00990;CCM_01014;CCM_01333;CCM_02128;CCM_02131;CCM_02255;CCM_02300;CCM_02419;CCM_02521;CCM_03329;CCM_03444;CCM_03604;CCM_03841;CCM_04660;CCM_05663;CCM_05727;CCM_07036;CCM_07970;CCM_08154;CCM_08428;CCM_09161
milR5	CCM_00398
milR6	CCM_01336
milR12	CCM_03456
milR13	CCM_04487
milR16	CCM_09558
milR20	CCM_03615;CCM_09504
milR21	CCM_06267
milR23	CCM_02802;CCM_04504;CCM_08301;CCM_08549
milR26	CCM_07778;CCM_08604
milR27	CCM_05399;CCM_05501;CCM_06666;CCM_08238;CCM_08968;CCM_09593
milR29	CCM_08195
milR34	CCM_05048
